# Supplementary material for: Consumers’ Understanding of Ultra-Processed Foods
Source: Foods. 2022 May 7;11(9):1359. doi: 10.3390/foods11091359 (PMC9099562; doi:10.3390/foods11091359)
Supplement: Supplementary file 1 [file foods-11-01359-s001.zip]

Archive with 1 entries (1 files):
- foods-1693622-supplementary.pdf
